# Supplementary material for: Comparative LC–LTQ–MS–MS Analysis of the Leaf Extracts of Lantana camara and Lantana montevidensis Growing in Egypt with Insights into Their Antioxidant, Anti-Inflammatory, and Cytotoxic Activities
Source: Plants (Basel). 2022 Jun 27;11(13):1699. doi: 10.3390/plants11131699 (PMC9269492; doi:10.3390/plants11131699)
Supplement: Supplementary file 1 [file plants-11-01699-s001.zip]

Archive with 1 entries (1 files):
- plants-1770724-supplementary.pdf
